# Supplementary material for: Emm type distribution of group A Streptococcus in China during 1990 and 2020: a systematic review and implications for vaccine coverage
Source: Front Public Health. 2023 May 30;11:1157289. doi: 10.3389/fpubh.2023.1157289 (PMC10262998; doi:10.3389/fpubh.2023.1157289)
Supplement: Supplementary file 2 [file Data_Sheet_2.xlsx]

## Sheet: China all
emm types	Included in the vaccine	Mainland	Hong Kong	Taiwan	Total	Percentage*
12	Yes	4928	153	1102	6183	0.500769
1	Yes	3063	91	608	3762	0.304689
4	Yes	76	52	651	779	0.0630922
22	Yes	110	21	114	245	0.0198429
6	Yes	49	-	187	236	0.019114
3	Yes	70	2	1	73	0.00591237
11	Yes	24	6	36	66	0.00534543
89	Yes	41	7	17	65	0.00526444
75	Yes	57	5	1	63	0.00510245
18	Yes	47	1	-	48	0.00388758
2	Yes	9	22	5	36	0.00291569
110	No	36	-	-	36	0.00291569
106	No	-	1	33	34	0.00275371
102	No	5	3	25	33	0.00267271
49	Yes	8	8	16	32	0.00259172
113	No	1	2	21	24	0.00194379
87	Yes	2	8	12	22	0.00178181
58	Yes	2	13	4	19	0.00153884
81	Yes	1	3	14	18	0.00145784
69	No	16	1	-	17	0.00137685
77	Yes	5	10	2	17	0.00137685
80	No	15	-	2	17	0.00137685
90	No	-	1	15	16	0.00129586
170	No	14	-	1	15	0.00121487
5	Yes	14	-	-	14	0.00113388
82	Yes	1	4	8	13	0.00105289
28	Yes	5	4	3	12	0.000971896
61	No	12	-	-	12	0.000971896
92	Yes	-	-	11	11	0.000890905
101	No	6	3	2	11	0.000890905
104	No	2	9	-	11	0.000890905
128	No	11	-	-	11	0.000890905
8	No	9	1	-	10	0.000809913
63	No	6	3	1	10	0.000809913
57	No	4	-	5	9	0.000728922
103	No	2	2	5	9	0.000728922
25	No	3	3	2	8	0.000647931
44	Yes	2	-	6	8	0.000647931
53	No	-	6	2	8	0.000647931
85	No	1	2	4	7	0.000566939
95	No	6	1	-	7	0.000566939
131	No	7	-	-	7	0.000566939
60	No	5	-	1	6	0.000485948
73	Yes	-	2	4	6	0.000485948
94	No	3	2	1	6	0.000485948
42	No	1	2	1	4	0.000323965
76	No	-	1	3	4	0.000323965
112	No	2	2	-	4	0.000323965
227	No	4	-	-	4	0.000323965
9	No	-	2	1	3	0.000242974
64	No	2	1	-	3	0.000242974
65	No	3	-	-	3	0.000242974
114	Yes	3	-	-	3	0.000242974
13	No	1	-	1	2	0.000161983
66	No	2	-	-	2	0.000161983
74	No	-	1	1	2	0.000161983
86	No	1	1	-	2	0.000161983
88	No	1	1	-	2	0.000161983
93	No	-	2	-	2	0.000161983
99	No	-	-	2	2	0.000161983
203	No	2	-	-	2	0.000161983
10	No	-	1	-	1	8.09913e-05
14	Yes	-	1	-	1	8.09913e-05
15	No	1	-	-	1	8.09913e-05
23	No	1	-	-	1	8.09913e-05
27	No	-	1	-	1	8.09913e-05
33	No	-	-	1	1	8.09913e-05
39	No	-	1	-	1	8.09913e-05
41	No	1	-	-	1	8.09913e-05
54	No	-	1	-	1	8.09913e-05
59	No	-	-	1	1	8.09913e-05
70	No	-	1	-	1	8.09913e-05
71	No	-	1	-	1	8.09913e-05
78	Yes	-	-	1	1	8.09913e-05
96	No	1	-	-	1	8.09913e-05
98	No	-	-	1	1	8.09913e-05
118	Yes	-	1	-	1	8.09913e-05
124	No	-	1	-	1	8.09913e-05
134	No	-	-	1	1	8.09913e-05
165	No	-	-	1	1	8.09913e-05
214	No	1	-	-	1	8.09913e-05
225	No	1	-	-	1	8.09913e-05
228	No	1	-	-	1	8.09913e-05
241	No	1	-	-	1	8.09913e-05
245	No	1	-	-	1	8.09913e-05
others	No	111	9	107	227	0.018385
Total	-	8820	483	3044	12347	1
Note: * Percentage calculated according to the 'Total' column.

## Sheet: Mainland
emm types	Included in the vaccine	1990s	2000s	2010s	Total	Percentage*
1	Yes	24	619	2420	3063	0.347279
2	Yes	-	-	9	9	0.00102041
3	Yes	36	8	26	70	0.00793651
4	Yes	19	28	29	76	0.00861678
5	Yes	-	1	13	14	0.0015873
6	Yes	9	11	29	49	0.00555556
8	No	1	8	-	9	0.00102041
11	Yes	-	-	24	24	0.00272109
12	Yes	14	799	4115	4928	0.55873
13	No	-	-	1	1	0.000113379
15	No	-	-	1	1	0.000113379
18	Yes	5	37	5	47	0.0053288
22	Yes	1	66	43	110	0.0124717
23	No	-	1	-	1	0.000113379
25	No	-	-	3	3	0.000340136
28	Yes	-	4	1	5	0.000566893
41	No	1	-	-	1	0.000113379
42	No	-	-	1	1	0.000113379
44	Yes	-	2	-	2	0.000226757
49	Yes	1	1	6	8	0.000907029
57	No	-	-	4	4	0.000453515
58	Yes	-	2	-	2	0.000226757
60	No	2	3	-	5	0.000566893
61	No	-	-	12	12	0.00136054
63	No	-	6	-	6	0.000680272
64	No	1	1	-	2	0.000226757
65	No	-	-	3	3	0.000340136
66	No	-	2	-	2	0.000226757
69	No	-	16	-	16	0.00181406
75	Yes	-	12	45	57	0.00646259
77	Yes	-	4	1	5	0.000566893
80	No	1	11	3	15	0.00170068
81	Yes	1	-	-	1	0.000113379
82	Yes	1	-	-	1	0.000113379
85	No	-	1	-	1	0.000113379
86	No	-	1	-	1	0.000113379
87	Yes	1	-	1	2	0.000226757
88	No	-	1	-	1	0.000113379
89	Yes	2	-	39	41	0.00464853
94	No	-	2	1	3	0.000340136
95	No	-	6	-	6	0.000680272
96	No	1	-	-	1	0.000113379
101	No	-	5	1	6	0.000680272
102	No	-	5	-	5	0.000566893
103	No	-	1	1	2	0.000226757
104	No	-	2	-	2	0.000226757
110	No	-	14	22	36	0.00408163
112	No	2	-	-	2	0.000226757
113	No	-	1	-	1	0.000113379
114	Yes	-	3	-	3	0.000340136
128	No	-	-	11	11	0.00124717
131	No	-	-	7	7	0.000793651
170	No	-	-	14	14	0.0015873
203	No	-	-	2	2	0.000226757
214	No	-	-	1	1	0.000113379
225	No	-	-	1	1	0.000113379
227	No	-	-	4	4	0.000453515
228	No	-	-	1	1	0.000113379
241	No	-	-	1	1	0.000113379
245	No	-	-	1	1	0.000113379
others	No	14	57	40	111	0.012585
Total	-	137	1741	6942	8820	1
Note: * Percentage calculated according to the 'Total' column.

## Sheet: Hong Kong
emm types	Included in the vaccine	1990s	2000s	2010s	Total	Percentage*
1	Yes	16	61	14	91	0.188406
2	Yes	-	21	1	22	0.0455487
3	Yes	-	1	1	2	0.00414079
4	Yes	10	40	2	52	0.10766
8	No	1	-	-	1	0.00207039
9	No	-	2	-	2	0.00414079
10	No	-	1	-	1	0.00207039
11	Yes	2	4	-	6	0.0124224
12	Yes	22	61	70	153	0.31677
14	Yes	1	-	-	1	0.00207039
18	Yes	1	-	-	1	0.00207039
22	Yes	3	16	2	21	0.0434783
25	No	2	1	-	3	0.00621118
27	No	1	-	-	1	0.00207039
28	Yes	2	2	-	4	0.00828157
39	No	1	-	-	1	0.00207039
42	No	1	1	-	2	0.00414079
49	Yes	5	3	-	8	0.0165631
53	No	5	1	-	6	0.0124224
54	No	-	1	-	1	0.00207039
58	Yes	11	2	-	13	0.0269151
63	No	1	2	-	3	0.00621118
64	No	1	-	-	1	0.00207039
69	No	-	1	-	1	0.00207039
70	No	-	1	-	1	0.00207039
71	No	1	-	-	1	0.00207039
73	Yes	-	2	-	2	0.00414079
74	No	1	-	-	1	0.00207039
75	Yes	2	3	-	5	0.010352
76	No	-	1	-	1	0.00207039
77	Yes	3	7	-	10	0.0207039
81	Yes	1	2	-	3	0.00621118
82	Yes	-	4	-	4	0.00828157
85	No	-	2	-	2	0.00414079
86	No	-	1	-	1	0.00207039
87	Yes	2	6	-	8	0.0165631
88	No	-	1	-	1	0.00207039
89	Yes	1	6	-	7	0.0144928
90	No	-	1	-	1	0.00207039
93	No	1	1	-	2	0.00414079
94	No	-	2	-	2	0.00414079
95	No	1	-	-	1	0.00207039
101	No	2	1	-	3	0.00621118
102	No	2	1	-	3	0.00621118
103	No	2	-	-	2	0.00414079
104	No	-	9	-	9	0.0186335
106	No	-	1	-	1	0.00207039
112	No	1	1	-	2	0.00414079
113	No	-	2	-	2	0.00414079
118	Yes	-	1	-	1	0.00207039
124	No	-	1	-	1	0.00207039
others	No	1	8	-	9	0.0186335
Total	-	107	286	90	483	1
Note: * Percentage calculated according to the 'Total' column.

## Sheet: Taiwan
emm types	Included in the vaccine	1990s	2000s	2010s	Total	Percentage*
1	Yes	52	514	42	608	0.199737
2	Yes	-	5	-	5	0.00164258
3	Yes	-	-	1	1	0.000328515
4	Yes	109	537	5	651	0.213863
6	Yes	2	185	-	187	0.0614323
9	No	-	1	-	1	0.000328515
11	Yes	-	32	4	36	0.0118265
12	Yes	79	872	151	1102	0.362024
13	No	-	1	-	1	0.000328515
22	Yes	14	88	12	114	0.0374507
25	No	1	-	1	2	0.00065703
28	Yes	-	2	1	3	0.000985545
33	No	1	-	-	1	0.000328515
42	No	-	1	-	1	0.000328515
44	Yes	-	1	5	6	0.00197109
49	Yes	-	6	10	16	0.00525624
53	No	2	-	-	2	0.00065703
57	No	-	4	1	5	0.00164258
58	Yes	1	1	2	4	0.00131406
59	No	-	1	-	1	0.000328515
60	No	-	-	1	1	0.000328515
63	No	-	-	1	1	0.000328515
73	Yes	-	-	4	4	0.00131406
74	No	1	-	-	1	0.000328515
75	Yes	-	1	-	1	0.000328515
76	No	-	3	-	3	0.000985545
77	Yes	-	2	-	2	0.00065703
78	Yes	-	1	-	1	0.000328515
80	No	1	-	1	2	0.00065703
81	Yes	1	8	5	14	0.00459921
82	Yes	5	2	1	8	0.00262812
85	No	-	1	3	4	0.00131406
87	Yes	-	8	4	12	0.00394218
89	Yes	1	8	8	17	0.00558476
90	No	-	1	14	15	0.00492773
92	Yes	-	9	2	11	0.00361367
94	No	-	1	-	1	0.000328515
98	No	-	-	1	1	0.000328515
99	No	-	2	-	2	0.00065703
101	No	-	1	1	2	0.00065703
102	No	-	13	12	25	0.00821288
103	No	3	1	1	5	0.00164258
106	No	-	33	-	33	0.010841
113	No	1	-	20	21	0.00689882
134	No	-	-	1	1	0.000328515
165	No	-	-	1	1	0.000328515
170	No	-	-	1	1	0.000328515
others	No	6	97	4	107	0.0351511
Total	-	280	2443	321	3044	1
Note: * Percentage calculated according to the 'Total' column.
